# Supplementary material for: Cefotaxime Exposure-Caused Oxidative Stress, Intestinal Damage and Gut Microbial Disruption in Artemia sinica
Source: Microorganisms. 2024 Mar 28;12(4):675. doi: 10.3390/microorganisms12040675 (PMC11052325; doi:10.3390/microorganisms12040675)
Supplement: Supplementary file 1 [file microorganisms-12-00675-s001.zip]

Archive with 1 entries (1 files):
- microorganisms-2908703-supplementary.pdf
